# Supplementary material for: Tasman-PCR: a genetic diagnostic assay for Tasmanian devil facial tumour diseases
Source: R Soc Open Sci. 2018 Oct 3;5(10):180870. doi: 10.1098/rsos.180870 (PMC6227955; doi:10.1098/rsos.180870)
Supplement: Table S1 [file rsos180870supp1.xlsx]

## Sheet: Table S1
Individual ID	Sample ID	Microchip	Location	Gender	Year	Marker
1	1H	982009102430562	Forestier	Female	2007	N
2	2H	982009100773235	Forestier	Male	2007	N
3	3H	982009100864506	Forestier	Female	2007	N
4	4H	982009100866164	Forestier	Female	2007	N
5	5H	982009104239392	Forestier	Male	2007	N
6	6H	982009102521579	Forestier	Male	2007	N
7	7H	982009104239476	Forestier	Female	2008	N
8	8H	982009104869208	West Pencil Pine	Female	2007	N
11	11H	Unknown	Nugent	Female	2006	N
12	12H	Unknown	Tarraleah	Male	2006	N
13	13H	Unknown	Forestier	Male	2006	N
14	14H	Unknown	Mole Creek	Male	2006	N
15	15H	Unknown	Yolla	Male	2006	N
16	16H	Unknown	St Marys	Male	2006	N
17	17H	Unknown	St Marys	Male	2006	N
18	18H	Unknown	St Marys	Male	2006	N
19	19H	982009100818962	St Marys	Male	2006	N
20	20H	982009100882774, 982009104332411	Nugent	Female	2006	N
21	21H	Unknown	Narawntapu	Female	2006	N
22	22H	Unknown	Forestier	Female	2006	N
23	23H	Unknown	Captive	Male	2004	N
25	25H	Unknown	Burnie	Female	2006	N
26	26H	Unknown	Wynyard	Male	2007	N
27	27H	Unknown	Wynyard	Male	2007	N
28	28H	Unknown	Boat Harbour	Male	2007	N
29	29H	Unknown	Wynyard	Male	2007	N
37	37H1a	982009104235325	Mt William	Male	2007	N
51	51H3	982009104847105	Kempton	Male	2008	N
52	52H1	982009105188074	Freycinet	Male	2008	N
53	53H2	982009100418077	Narawntapu	Male	2007	N
54	54H1	982009104855230	West Pencil Pine	Female	2008	N
55	55H	000658C2A0	Captive	Male	2007	N
56	56H2	982009104808995	Upper Natone	Male	2007	N
57	57H2	982009104859904	Narawntapu	Male	2008	N
58	58H1	982009100906846	Forestier	Male	2007	N
60	60H	Unknown	Mt William	Male	2008	N
61	61H2	982009104809064	Forestier	Male	2008	N
62	62H	982009104877259	Forestier	Male	2008	N
63	63H1	982009104248590	Forestier	Male	2008	N
64	64H1	982009104836888	Forestier	Male	2008	N
65	65H1	982009104811311	Forestier	Male	2008	N
66	66H	982009105171583	Forestier	Male	2008	N
67	67H1	982009104869228	Forestier	Female	2008	N
68	68H1	982009104839923	Forestier	Male	2008	N
69	69H	982009104350352	Forestier	Male	2008	N
70	70H1	Unknown	Forestier	Female	2008	N
71	71H	Unknown	Forestier	Female	2008	N
72	72H1	Unknown	Forestier	Male	2008	N
74	74H	Unknown	Woolnorth	Female	Unknown	N
75	75H4	982009100754517	Forestier	Male	2007	N
76	76H1	982009100303073	Forestier	Male	2007	N
77	77H1a	982009104849679	Forestier	Male	2010	N
78	78Ha	982009104925238	Forestier	Female	2010	N
79	79Ha	982009104840088	Forestier	Male	2010	N
80	80H	982009104789723	Forestier	Male	2010	N
81	81H	982009105195643	Forestier	Male	2010	N
82	82H	Unknown	Magra	Female	2008	N
83	83H	Unknown	Copping	Female	2008	N
84	84H	Unknown	Lovely Banks	Female	2006	N
88	88H	Unknown	Freycinet	Male	2007	N
89	89H	Unknown	Forestier	Male	2010	N
91	91H	Unknown	Captive	Female	2006	N
93	93H1	982009104234739	Forestier	Male	2010	N
94	94H1	982009104876128	Forestier	Male	2010	N
95	95H	000000000001678	Geeveston	Male	2009	N
98	98H	982009105169257	Forestier	Male	2010	N
99	99H	982009104879401	Forestier	Male	2010	N
100	100H	982009104925396	Forestier	Male	2010	N
101	101H	MTP000000101673	Buckland	Female	2010	N
102	102H	982009106034997	Buckland	Male	2010	N
103	103H	982009106180012	West Pencil Pine	Male	2010	N
104	104H	982009105179063	West Pencil Pine	Female	2010	N
105	105H	982009105161869	West Pencil Pine	Female	2010	N
106	106H1	0006444E9C	Captive	Female	2010	N
107	107H1	982009104864698	Forestier	Female	2010	N
108	108H	982009106165902	Narawntapu	Female	2010	N
109	109H	982009104878613	Forestier	Female	2010	N
110	110H	982009106029841	Latrobe	Male	2010	N
111	111H	982009104919715	Forestier	Male	2010	N
112	112H	982009104928455	Forestier	Male	2010	N
113	113H	982009104874627	Forestier	Female	2010	N
115	115H1	982009104960576	Forestier	Female	2010	N
116	116H	982009104350416	Narawntapu	Female	2010	N
117	117H	982009104883696	Narawntapu	Male	2010	N
118	118H	982009106039114	Narawntapu	Male	2010	N
119	119H	982009105380276	Narawntapu	Male	2010	N
120	120Ha	982009104255241, 982009104235241	West Pencil Pine	Male	2010	N
121	121H	982009105146482	West Pencil Pine	Female	2010	N
122	122H1	982009104325244	West Pencil Pine	Female	2010	N
123	123H	Unknown	Woolnorth	Male	2010	N
124	124H	Unknown	Granville Harbour	Male	2010	N
125	125H	Unknown	Captive	Female	2010	N
126	126H	Unknown	Temma	Female	2010	N
127	127H	982009105139081	West Pencil Pine	Male	2010	N
128	128H	982009104888854	West Pencil Pine	Female	2010	N
129	129H	Unknown	Captive	Unknown	2010	N
130	130H	Unknown	Captive	Male	Unknown	N
132	132H	982000123133145	Bronte Park	Male	2011	N
133	133H	982000123208174	Bronte Park	Female	2011	N
134	134H	982000123128642	Bronte Park	Male	2011	N
135	135H	982000123216973	Bronte Park	Female	2011	N
137	137H	Unknown	Captive	Male	2012	N
138	138H	Unknown	Captive	Female	2012	N
141	141H	985154000001169	West Pencil Pine	Female	2013	N
143	143H	982009105111670	West Pencil Pine	Female	2011	N
154	154Ha	982009106212306	West Pencil Pine	Male	2012	N
156	156Ha	982009104898077	West Pencil Pine	Male	2011	N, D1
160	160H	982009105958355	West Pencil Pine	Female	2012	N
160	160Ha	982009105958355	West Pencil Pine	Female	2012	N
161	161H	982009104841875	West Pencil Pine	Female	2011	N
161	161Ha	982009104841875	West Pencil Pine	Female	2011	N
162	162H	982009104236435	West Pencil Pine	Female	2012	N
162	162Ha	982009104236435	West Pencil Pine	Female	2012	N
163	163H	982009105954423	West Pencil Pine	Female	2012	N
163	163Ha	982009105954423	West Pencil Pine	Female	2012	N
164	164H	982009106155334	West Pencil Pine	Male	2012	N
165	165H	982009106209752	West Pencil Pine	Male	2012	N
165	165Ha	982009106209752	West Pencil Pine	Male	2012	N
166	166H	982009106128168	West Pencil Pine	Male	2011	N
166	166Ha	982009106128168	West Pencil Pine	Male	2011	N
167	167H	982009104253781	West Pencil Pine	Male	2011	N
167	167Ha	982009104253781	West Pencil Pine	Male	2011	N
168	168H	982009106205647	West Pencil Pine	Female	2012	N
169	169H	982009104236737	West Pencil Pine	Female	2011	N
170	170H	982009104925282	West Pencil Pine	Female	2011	N
171	171H	982009104818438	West Pencil Pine	Female	2011	N
172	172H	982009104267534	West Pencil Pine	Male	2011	N
172	172Ha	982009104267534	West Pencil Pine	Male	2011	N
173	173H	982009104914526	West Pencil Pine	Female	2011	N
173	173Ha	982009104914526	West Pencil Pine	Female	2011	N
174	174H	982009106160463	West Pencil Pine	Female	2012	N
174	174Ha	982009106160463	West Pencil Pine	Female	2012	N
175	175H	982009104249741	West Pencil Pine	Male	2011	N
176	176H	982009104240078	West Pencil Pine	Female	2011	N
177	177H	982009104246911	West Pencil Pine	Female	2011	N
178	178H	982009104871888	West Pencil Pine	Male	2011	N
178	178Ha	982009104871888	West Pencil Pine	Male	2011	N
180	180H	982009104235981	West Pencil Pine	Male	2011	N
181	181H	982009104785985	West Pencil Pine	Male	2011	N
182	182H	982009106164254	West Pencil Pine	Male	2011	N
183	183H	982009104723252	West Pencil Pine	Female	2011	N
184	184H	982009104821392	West Pencil Pine	Female	2011	N
185	185H	982009106035814	West Pencil Pine	Female	2012	N
186	186H	982009104845348	West Pencil Pine	Male	2011	N
187	187H	982009104809417	West Pencil Pine	Male	2011	N
188	188H	982009105154207	West Pencil Pine	Female	2011	N
189	189H	982009106132103	West Pencil Pine	Female	2011	N
189	189Ha	982009106132103	West Pencil Pine	Female	2011	N
190	190H	982009104979666	West Pencil Pine	Male	2011	N
190	190Ha	982009104979666	West Pencil Pine	Male	2011	N
191	191H	982000167809050	West Pencil Pine	Male	2014	N
192	192H	982000167810552	West Pencil Pine	Male	2014	N
193	193H	982000190532966	West Pencil Pine	Male	2014	N
194	194H	982000190533968	West Pencil Pine	Female	2014	N
195	195H	982000190524220	West Pencil Pine	Female	2014	N
196	196H	982000191010985	West Pencil Pine	Male	2014	N
197	197H	982000190604583	West Pencil Pine	Male	2014	N
198	198H	982009106206811	West Pencil Pine	Female	2014	N
199	199H	982000167812469	West Pencil Pine	Female	2014	N
200	200H	982009106094895	West Pencil Pine	Male	2014	N
201	201H	982009104834779	Glen Huon	Female	2014	N
206	206H	982009105828528	Neika	Female	2015	N
207	207H	982000356444429	Grove	Female	2015	N
209	209H	SDD000000100315	Crabtree	Male	2015	N
210	210H	R0000000006095	Channel Peninsula	Male	2014	N
211	211H	R0000000004063	Zeehan	Male	2014	N
212	212H	S0000000006148	Channel Peninsula	Male	2014	N
213	213H	S00000000006241	Leslie Vale	Female	2015	N
222	222H	982000190698061	West Pencil Pine	Female	2015	N
223	223H	982000167782358	West Pencil Pine	Male	2015	N
224	224H	982000167788545	West Pencil Pine	Female	2015	N
225	225H	982000167809213	West Pencil Pine	Male	2015	N
226	226H	982000167787241	West Pencil Pine	Male	2015	N
227	227H	982000167790882	West Pencil Pine	Female	2015	N
228	228H	982000190700288	West Pencil Pine	Female	2015	N
231	231H	982009106147383	Takone	Male	2015	N
236	236Ha	982009106522128	Bronte Park	Female	2014	N
327	327H	SDD000000310315	Channel Peninsula	Male	2015	N
328	328H1	SDD000000200415	Judbury	Female	2015	N
329	329H	SDD000000280315	Chauncy Vale	Female	2015	N
330	330H1	SDD000000030415	Franklin	Female	2015	N
334	334H	982000361977435	Kaoota	Female	2015	N
335	335H	982000356711103	Channel Peninsula	Male	2015	N
336	336H	982009104799360	Channel Peninsula	Female	2015	N
338	338H	982000356669303	Channel Peninsula	Male	2015	N
339	339H	982000167763080	Channel Peninsula	Male	2015	N
340	340H	982009104723843	Captive	Male	2015	N
341	341H	982000191010174	Brighton	Intersex	2015	N
342	342H	00065DC74E	Captive	Female	2010	N
343	343H	982009106486809	Forestier	Female	2010	N
345	345H	982009104907551	Forestier	Male	2010	N
346	346H	982009104720533	Forestier	Male	2010	N
347	347H	9850016002623	Forestier	Female	2010	N
348	348H	982009106481563	Natone	Male	2010	N
349	349H	00068352D8	Captive	Female	2010	N
350	350H	982009106165359	Forestier	Male	2010	N
351	351H	982009106037893	Waratah	Male	2010	N
352	352H	982009106314654	Captive	Male	2010	N
353	353H	S2918	Richmond	Female	2011	N
356	356H	9653000124785C	Forth	Female	2011	N
357	357H	982009106364381	Forestier	Female	2011	N
358	358H	982009106218282	Freycinet	Female	2011	N
359	359H	985120016024404	Badger Island	Female	2011	N
360	360H	982000123128375	Waratah	Male	2011	N
361	361H	982009104829917	Zeehan	Male	2011	N
362	362H	00068B9B8A	Captive	Female	2012	N
363	363H	0006832F71	Captive	Male	2012	N
364	364H	982000123210100	Kempton	Female	2012	N
365	365H	982009104719592	West Pencil Pine	Female	2012	N
366	366H	Unknown	Kentish	Male	2003	N
370	370H	Unknown	Epping Forest	Female	2003	N
372	372H	Unknown	Bronte Park	Male	2003	N
373	373H	Unknown	Bronte Park	Female	2004	N
377	377H	Unknown	Epping Forest	Female	2004	N
378	378H	Unknown	Epping Forest	Female	2004	N, D1
379	379H	Unknown	New Norfolk	Female	2005	N
386	386H	985120016077276	Forestier	Female	2007	N
387	387H	982009100371954	Badger Island	Male	2007	N
388	388H	985120016101682	Badger Island	Male	2007	N
390	390H	982009100876802	Freycinet	Female	2007	N
398	398H	982009102626938	Reedy Marsh	Female	2007	N
399	399H	Unknown	Forestier	Female	2007	N
399	399H	Unknown	Forestier	Female	2007	N
400	400H	982009105155409	Fentonbury	Male	2007	N
401	401H	982009100771787	Forestier	Male	2007	N
402	402H	982009100887589	Forestier	Female	2007	N
403	403H	982009100365437	Forestier	Female	2007	N
406	406H	Unknown	New Norfolk	Female	2008	N
407	407H	Unknown	Mole Creek	Male	2008	N
409	409H	Unknown	Deloraine	Female	2008	N
410	410H	982009104833287	Forestier	Male	2008	N
412	412H	Unknown	Kempton	Female	2008	N
413	413H	982009104720454	Kempton	Female	2008	N
414	414H	982009104881646	Kempton	Male	2008	N
415	415H	982009105145532	West Pencil Pine	Male	2008	N
416	416H	982009104916387	Glen Huon	Male	2008	N
417	417H	982009104906614	Kempton	Female	2008	N
418	418H	982009100852046	Badger Island	Female	2008	N
419	419H	985120016082881	Narawntapu	Female	2008	N
420	420H	982009104805663	Lake Rowallan	Male	2008	N
421	421H	982009104349644	Ringarooma	Male	2008	N
422	422H	982009104358247	Ringarooma	Male	2008	N
423	423H	982009105139133	Deloraine	Female	2008	N
424	424H	982009104836906	Glen Huon	Female	2008	N
425	425H	982009104822360	Glen Huon	Female	2008	N
426	426H	982009104867987	Glen Huon	Female	2008	N
427	427H	00065DD538	Captive	Male	2008	N
428	428H	982009102236127	Narawntapu	Female	2008	N, D1
429	429H	982009104937739	Burnie	Male	2008	N
432	432H	982009104798550	Forestier	Female	2008	N
433	433H	982009104931509	Forestier	Male	2008	N
434	434H	982009105525819	Spreyton	Female	2009	N
435	435H	982009100786171	Badger Island	Female	2009	N
437	437H	Unknown	Brighton	Female	2009	N
438	438H	982009104927999	Forestier	Male	2009	N
439	439H	985154000001118	Prospect	Female	2009	N
440	440H	00065D7B0B	Captive	Female	2009	N
441	441H	985154000001173	Beaconsfield	Female	2009	N
442	442H	982009104868613	Forestier	Female	2009	N
443	443H	982009104925128	Forestier	Male	2009	N
444	444H	982009100675446	Forestier	Male	2009	N
445	445H	982009104857449	Forestier	Male	2009	N
446	446H	98515400001131	Mt Field	Male	2009	N
447	447H	982009105195861	Bicheno	Female	2009	N
448	448H	982009106097132	Ringarooma	Female	2009	N
450	450H	956000001052372	Captive	Male	2009	N
451	451H	MTP000000093427	Scottsdale	Female	2009	N
452	452H	982009101476169	Cressy	Female	2009	N
453	453H	982009104867670	Forestier	Female	2009	N
454	454H	982009104872692	Forestier	Male	2009	N
455	455H	982009100373762	Forestier	Female	2009	N
461	461H	982009106307588	Narawntapu	Female	2014	N
462	462H	982009106545752	Narawntapu	Male	2014	N
463	463H	900006000170359	Takone	Male	2014	N
464	464H	900006000171526	Takone	Female	2014	N
465	465H	982000123131193	Takone	Male	2014	N
466	466H	982000191016826	Bronte Park	Female	2014	N
467	467H	982009106537113	Bronte Park	Female	2014	N
468	468H	982009106576379	Bronte Park	Male	2014	N
469	469H	982009106585954	Bronte Park	Female	2014	N
470	470H	982009106589216	Bronte Park	Female	2014	N
471	471H	982000191010994	Kempton	Female	2014	N
472	472H	982000191016500	Kempton	Female	2014	N
473	473H	982000190529814	Fentonbury	Male	2014	N
474	474H	982009106680871	Fentonbury	Female	2014	N
475	475H	982000123120536	Buckland	Female	2014	N
476	476H	982000356669378	Stony Head	Female	2014	N
477	477H	982000356675708	Stony Head	Male	2014	N
478	478H	982000356483242	Stony Head	Male	2014	N
480	480H	982009106485186	Narawntapu	Male	2014	N
481	481H	982009106492046	Narawntapu	Female	2014	N
482	482H	982009106495808	Narawntapu	Male	2014	N
483	483H	982009106501382	Narawntapu	Female	2014	N
484	484H	982009106512140	Narawntapu	Male	2014	N
485	485H	982009106516811	Narawntapu	Male	2014	N
486	486H	982009106520330	Narawntapu	Female	2014	N
487	487H	982009106524168	Narawntapu	Female	2014	N
488	488H	982009106536238	Narawntapu	Female	2014	N
489	489H	982009106539048	Narawntapu	Female	2014	N
490	490H	982009106545384	Narawntapu	Female	2014	N
491	491H	982009106614605	Narawntapu	Male	2014	N
492	492H	982000190525501	Granville Harbour	Male	2014	N
493	493H	982000190525865	Granville Harbour	Male	2014	N
494	494H	982000190529182	Granville Harbour	Male	2014	N
495	495H	982000190529769	Granville Harbour	Female	2014	N
496	496H	982000190558512	Granville Harbour	Male	2014	N
497	497H	982000190558628	Granville Harbour	Female	2014	N
498	498H	982000190609322	Granville Harbour	Male	2014	N
499	499H	982000190609582	Granville Harbour	Male	2014	N
500	500H	982000190609596	Granville Harbour	Male	2014	N
501	501H	982000191009546	Granville Harbour	Male	2014	N
502	502H	982000191010830	Granville Harbour	Female	2014	N
503	503H	982000191010894	Granville Harbour	Male	2014	N
504	504H	982000191011117	Granville Harbour	Female	2014	N
505	505H	982000191011150	Granville Harbour	Female	2014	N
506	506H	982000191014732	Granville Harbour	Female	2014	N
507	507H	982000191014986	Granville Harbour	Female	2014	N
508	508H	982000191015012	Granville Harbour	Male	2014	N
509	509H	982000191015412	Granville Harbour	Male	2014	N
510	510H	982000191016003	Granville Harbour	Male	2014	N
511	511H	982000191016201	Granville Harbour	Male	2014	N
512	512H	982000191016580	Granville Harbour	Female	2014	N
513	513H	982000191016743	Granville Harbour	Female	2014	N
514	514H	982000191016943	Granville Harbour	Male	2014	N
515	515H	982000191017025	Granville Harbour	Male	2014	N
516	516H	982000191017338	Granville Harbour	Female	2014	N
517	517H	982000191017377	Granville Harbour	Female	2014	N
518	518H	982009105847614	Granville Harbour	Female	2014	N
519	519H	982009105850305	Granville Harbour	Male	2014	N
520	520H	982009105852799	Granville Harbour	Female	2014	N
521	521H	982009106033484	Granville Harbour	Female	2014	N
522	522H	982009106036472	Granville Harbour	Male	2014	N
523	523H	982009106036961	Granville Harbour	Male	2014	N
524	524H	982009106040049	Granville Harbour	Female	2014	N
525	525H	982009106088900	Granville Harbour	Male	2014	N
526	526H	982009106128303	Granville Harbour	Female	2014	N
527	527H	982009106150394	Granville Harbour	Male	2014	N
528	528H	982009106151231, 982000363360184	Granville Harbour	Female	2014	N
529	529H	982009106156441	Granville Harbour	Male	2014	N
530	530H	982009106157556	Granville Harbour	Male	2014	N
531	531H	982009106159845	Granville Harbour	Male	2014	N
532	532H	982009106160166	Granville Harbour	Male	2014	N
533	533H	982009106162464	Granville Harbour	Male	2014	N
534	534H	982009106164897	Granville Harbour	Female	2014	N
535	535H	982009106166447	Granville Harbour	Female	2014	N
536	536H	982009106179677	Granville Harbour	Male	2014	N
537	537H	982009106184148	Granville Harbour	Male	2014	N
538	538H	982009106203574	Granville Harbour	Male	2014	N
539	539H	982009106209578	Granville Harbour	Female	2014	N
540	540Ha	982009106211869	Granville Harbour	Male	2014	N
541	541H	982000356432627	Woolnorth	Male	2014	N
542	542H	982000356432648	Woolnorth	Male	2014	N
543	543H	982000356432674	Woolnorth	Female	2014	N
544	544H	982000356432857	Woolnorth	Male	2014	N
545	545H	982000356432907	Woolnorth	Female	2014	N
546	546H	982000356432925	Woolnorth	Female	2014	N
547	547H	982000356432997	Woolnorth	Female	2014	N
548	548H	982000356433050	Woolnorth	Female	2014	N
549	549H	982000356434217	Woolnorth	Male	2014	N
550	550H	982000356434648	Woolnorth	Female	2014	N
551	551H	982000356434710	Woolnorth	Female	2014	N
552	552H	982000356582317	Woolnorth	Female	2014	N
553	553H	982000356667260	Woolnorth	Male	2014	N
554	554H	982000356667261	Woolnorth	Male	2014	N
555	555H	982000356667730	Woolnorth	Male	2014	N
556	556H	982000356667916	Woolnorth	Female	2014	N
557	557H	982000356669204	Woolnorth	Female	2014	N
558	558H	982000356669265	Woolnorth	Male	2014	N
559	559H	982000356669524	Woolnorth	Male	2014	N
560	560H	982000356669536	Woolnorth	Female	2014	N
561	561H	982000356669873	Woolnorth	Female	2014	N
562	562H	982000356670016	Woolnorth	Male	2014	N
563	563H	982000356672191	Woolnorth	Female	2014	N
564	564H	982000356672290	Woolnorth	Male	2014	N
565	565H	982000356672727	Woolnorth	Female	2014	N
566	566H	982000356674231	Woolnorth	Female	2014	N
567	567H	982000356674497	Woolnorth	Male	2014	N
568	568H	982000356675348	Woolnorth	Female	2014	N
569	569H	982000356675458	Woolnorth	Male	2014	N
570	570H	982000356675530	Woolnorth	Male	2014	N
571	571H	982000356675848	Woolnorth	Female	2014	N
572	572H	982000356676018	Woolnorth	Male	2014	N
573	573H	982000356676103	Woolnorth	Female	2014	N
574	574H	982000356678200	Woolnorth	Male	2014	N
575	575H	982000356678487	Woolnorth	Female	2014	N
576	576H	982000356678655	Woolnorth	Female	2014	N
577	577H	982000356678740	Woolnorth	Female	2014	N
578	578H	982000356678764	Woolnorth	Male	2014	N
579	579H	982000356678847	Woolnorth	Female	2014	N
580	580H	982000356678907	Woolnorth	Male	2014	N
581	581H	982000356678936	Woolnorth	Male	2014	N
582	582H	982000356678969	Woolnorth	Male	2014	N
583	583H	982009104246020	Woolnorth	Male	2014	N
584	584H	982009104271812	Woolnorth	Female	2014	N
585	585H	982009104275378	Woolnorth	Female	2014	N
586	586H	982009104326049	Woolnorth	Male	2014	N
587	587H	982009104326219	Woolnorth	Female	2014	N
588	588H	982009104327911	Woolnorth	Female	2014	N
589	589H	982009104331762	Woolnorth	Female	2014	N
590	590H	982009104353209	Woolnorth	Male	2014	N
591	591H	982009104721095	Woolnorth	Female	2014	N
592	592H	982009104799744	Woolnorth	Male	2014	N
593	593H	982009104800699	Woolnorth	Male	2014	N
594	594H	982009104915497	Woolnorth	Male	2014	N
595	595H	982009104923873	Woolnorth	Female	2014	N
596	596H	982009104926676	Woolnorth	Male	2014	N
597	597H	982009104931933	Woolnorth	Female	2014	N
598	598H	982009104936136	Woolnorth	Female	2014	N
599	599H	982009105009876	Woolnorth	Female	2014	N
600	600H	982009106034448	Woolnorth	Female	2014	N
601	601H	982009106157207	Woolnorth	Male	2014	N
602	602H	982009106205244	Woolnorth	Female	2014	N
603	603H	982009106375129	Woolnorth	Female	2014	N
604	604H	982009106489654	Woolnorth	Female	2014	N
605	605H	982009106490190	Woolnorth	Female	2014	N
606	606H	982009106597184	Woolnorth	Male	2014	N
607	607H	982009106610396	Woolnorth	Female	2014	N
608	608H	982009106482595	Bronte Park	Female	2014	N
609	609H	982009106486311	Bronte Park	Male	2014	N
610	610H	982009106499858	Bronte Park	Male	2014	N
611	611H	982009106526713	Bronte Park	Female	2014	N
612	612H	982009106530856	Bronte Park	Male	2014	N
613	613H	982000167810903	Woolnorth	Female	2014	N
619	619H	982009104253089	West Pencil Pine	Male	2006	N
626	626H	982000123208441	Bronte Park	Female	2015	N
627	627H	982000356432649	Bronte Park	Male	2015	N
629	629H	982000191015685	Fentonbury	Female	2015	N
630	630H	982000363454290	Fentonbury	Male	2015	N
631	631H	982000363283082	Granville Harbour	Male	2015	N
632	632H	982000356526482	Kempton	Female	2015	N
633	633H	982000356643614	Kempton	Male	2015	N
635	635H	982009106575584	Takone	Male	2015	N
636	636H	982000363485080	Buckland	Female	2015	N
637	637H	982000363393409	Channel Peninsula	Female	2015	N
638	638H	982000363452012	Channel Peninsula	Male	2015	N
639	639H	982000363452126	Stony Head	Male	2015	N
640	640H	982000362056744	Stony Head	Male	2015	N
641	641H	982000123207944	Bronte Park	Male	2015	N
642	642H	982000123208212	Bronte Park	Male	2015	N
643	643H	982000123210419	Bronte Park	Female	2015	N
644	644H	982000356432975	Bronte Park	Male	2015	N
645	645H	982000356483751	Bronte Park	Female	2015	N
646	646H	982000356670095	Bronte Park	Male	2015	N
647	647H	982000356672213	Bronte Park	Male	2015	N
648	648H	982000356675589	Bronte Park	Male	2015	N
649	649H	982000363410096	Buckland	Female	2015	N
650	650H	982000363386983	Buckland	Male	2015	N
651	651H	982000363409204	Buckland	Male	2015	N
652	652H	982000363361115	Buckland	Female	2015	N
653	653H	982000363423186	Buckland	Male	2015	N
654	654H	982000363410247	Buckland	Male	2015	N
655	655H	982000363365074	Buckland	Male	2015	N
656	656H	982000131009681	Fentonbury	Female	2015	N
657	657H	982000131017381	Fentonbury	Female	2015	N
658	658H	982000190605614	Fentonbury	Female	2015	N
659	659H	982000190610150	Fentonbury	Male	2015	N
660	660H	982000191010342	Fentonbury	Female	2015	N
661	661H	982000191010837	Fentonbury	Female	2015	N
662	662H	982000363391995	Fentonbury	Female	2015	N
663	663H	982000363392311	Fentonbury	Male	2015	N
664	664H	982000363392609	Fentonbury	Female	2015	N
665	665H	982000363392750	Fentonbury	Female	2015	N
666	666H	982000363393361	Fentonbury	Male	2015	N
667	667H	982000363393679	Fentonbury	Male	2015	N
668	668H	982000363393731	Fentonbury	Male	2015	N
669	669H	982000363454373	Fentonbury	Female	2015	N
670	670H	982000363454602	Fentonbury	Female	2015	N
671	671H	982000363454622	Fentonbury	Male	2015	N
672	672H	982000363462970	Fentonbury	Female	2015	N
673	673H	982000363454703	Fentonbury	Male	2015	N
674	674H	982000363454636	Fentonbury	Female	2015	N
675	675H	982000363454503	Fentonbury	Female	2015	N
676	676H	982000363460553	Granville Harbour	Male	2015	N
677	677H	982000363458652	Granville Harbour	Male	2015	N
678	678H	982000363458490	Granville Harbour	Female	2016	N
679	679H	982000363458174	Granville Harbour	Female	2015	N
680	680H	982000363458164	Granville Harbour	Male	2015	N
681	681H	982000363458126	Granville Harbour	Female	2015	N
683	683H	982000363283643	Granville Harbour	Male	2015	N
684	684H	982000363282815	Granville Harbour	Female	2015	N
685	685H	982000363282733	Granville Harbour	Female	2015	N
686	686H	982000363282596	Granville Harbour	Male	2015	N
687	687H	982000363279759	Granville Harbour	Female	2015	N
688	688H	982000363279542	Granville Harbour	Male	2015	N
689	689H	982000363279452	Granville Harbour	Female	2015	N
690	690H	982000356439941	Kempton	Female	2015	N
691	691H	982000356526420	Kempton	Male	2015	N
692	692H	982000356526528	Kempton	Female	2015	N
693	693H	982000356526886	Kempton	Male	2015	N
694	694H	982000356526948	Kempton	Female	2015	N
695	695H	982000356527030	Kempton	Male	2015	N
697	697H	982000356533926	Kempton	Male	2015	N
698	698H	982000356641331	Kempton	Male	2015	N
699	699H	982000356643515	Kempton	Male	2015	N
700	700H	982000356643710	Kempton	Female	2015	N
702	702H	982000363283656	Kempton	Male	2015	N
703	703H	982000363359751	Kempton	Female	2015	N
704	704H	982000363360879	Kempton	Female	2015	N
705	705H	982000363409956	Kempton	Female	2015	N
706	706H	982000363424026	Kempton	Male	2015	N
707	707H	982000356444799	Kempton	Female	2015	N
708	708H	982000356526866	Kempton	Female	2015	N
709	709H	982000363409974	Kempton	Male	2015	N
711	711H	982000363394928	Stony Head	Female	2015	N
713	713H	982000363404820	Stony Head	Female	2015	N
714	714H	982000363404701	Stony Head	Female	2015	N
715	715H	982000363393871	Stony Head	Male	2015	N
716	716H	982000363393337	Stony Head	Female	2015	N
717	717H	982000363454578	Stony Head	Female	2015	N
718	718H	982000362059083	Stony Head	Female	2015	N
719	719H	982000363453694	Stony Head	Unknown	2015	N
720	720H	982000363392877	Stony Head	Male	2015	N
721	721H	982000362058646	Stony Head	Male	2015	N
722	722H	982000362059499	Stony Head	Female	2015	N
723	723H	982000363393461	Stony Head	Male	2015	N
724	724H	900006000169164	Takone	Male	2015	N
725	725H	982000123130601	Takone	Female	2015	N
726	726H	982000356574575	Takone	Male	2015	N
727	727H	982000362058714	Takone	Female	2015	N
728	728H	982000362058962	Takone	Female	2015	N
729	729H	982000362058992	Takone	Male	2015	N
731	731H	982000362059013	Takone	Female	2015	N
732	732H	982000362059180	Takone	Male	2015	N
733	733H	982000362059365	Takone	Female	2015	N
734	734H	982000362059392	Takone	Female	2015	N
735	735H	982000362059571	Takone	Male	2015	N
736	736H	982000362833416	Takone	Male	2015	N
737	737H	982000363006969	Takone	Male	2015	N
738	738H	982000363404261	Takone	Female	2015	N
739	739H	982000363423384	Takone	Male	2015	N
740	740H	982000363438101	Takone	Male	2015	N
741	741H	982000167781469	Woolnorth	Female	2015	N
742	742H	982000167782348	Woolnorth	Female	2015	N
743	743H	982000167782716	Woolnorth	Female	2015	N
744	744H	982000167786803	Woolnorth	Male	2015	N
745	745H	982000167789399	Woolnorth	Male	2015	N
746	746H	982000167804202	Woolnorth	Female	2015	N
747	747H	982000167809345	Woolnorth	Female	2015	N
748	748H	982000167811233	Woolnorth	Female	2015	N
749	749H	982000167812539	Woolnorth	Male	2015	N
750	750H	982000167814967	Woolnorth	Female	2015	N
751	751H	982000167815269	Woolnorth	Female	2015	N
752	752H	982000361758280	Woolnorth	Male	2015	N
753	753H	982000361758522	Woolnorth	Male	2015	N
754	754H	982000361918173	Woolnorth	Male	2015	N
755	755H	982000361920726	Woolnorth	Male	2015	N
756	756H	982000361922145	Woolnorth	Male	2015	N
757	757H	982000361946513	Woolnorth	Female	2015	N
758	758H	982000361955318	Woolnorth	Male	2015	N
759	759H	982000361955906	Woolnorth	Female	2015	N
760	760H	982000361968703	Woolnorth	Male	2015	N
761	761H	982000361969290	Woolnorth	Female	2015	N
762	762H	982000361969478	Woolnorth	Female	2015	N
763	763H	982000361969546	Woolnorth	Female	2015	N
764	764H	982000361974299	Woolnorth	Female	2015	N
765	765H	982000361977989	Woolnorth	Male	2015	N
766	766H	982000361978724	Woolnorth	Male	2015	N
767	767H	982000361978938	Woolnorth	Female	2015	N
768	768H	982000361979140	Woolnorth	Female	2015	N
769	769H	982000361979551	Woolnorth	Female	2015	N
770	770H	982000361996548	Woolnorth	Female	2015	N
771	771H	982000361998859	Woolnorth	Male	2015	N
772	772H	982000362004432	Woolnorth	Female	2015	N
773	773H	982000362011700	Woolnorth	Male	2015	N
774	774H	982000362012322	Woolnorth	Male	2015	N
775	775H	982000362012389	Woolnorth	Female	2015	N
776	776H	982000362012583	Woolnorth	Female	2015	N
777	777H	982000362013631	Woolnorth	Male	2015	N
778	778H	982000362014253	Woolnorth	Male	2015	N
779	779H	982000362042653	Woolnorth	Male	2015	N
780	780H	982000362045833	Woolnorth	Male	2015	N
781	781H	982000363278074	Woolnorth	Female	2015	N
782	782H	982000363278275	Woolnorth	Female	2015	N
783	783H	982000363300520	Woolnorth	Female	2015	N
784	784H	982000363303812	Woolnorth	Female	2015	N
785	785H	982000363394902	Woolnorth	Female	2015	N
786	786H	982000363395835	Woolnorth	Female	2015	N
787	787H	982000363405173	Woolnorth	Female	2015	N
788	788H	982000363406369	Woolnorth	Female	2015	N
789	789H	982000363455056	Woolnorth	Male	2015	N
790	790H	982000356444533	Narawntapu	Male	2015	N
791	791H	982000356526320	Narawntapu	Male	2015	N
792	792H	982000356526523	Narawntapu	Male	2015	N
793	793H	982000356526675	Narawntapu	Female	2015	N
794	794H	982000356533588	Narawntapu	Female	2015	N
795	795H	982000356629134	Narawntapu	Female	2015	N
796	796H	982000356641467	Narawntapu	Female	2015	N
797	797H	982000356641953	Narawntapu	Male	2015	N
798	798H	982000356643700	Narawntapu	Male	2015	N
799	799H	982000361947268	Narawntapu	Male	2015	N
800	800H	982000361976802	Narawntapu	Male	2015	N
801	801H	982000361980265	Narawntapu	Female	2015	N
802	802H	982000363283015	Granville Harbour	Male	2015	N
803	803H	982000363283006	Granville Harbour	Male	2015	N
804	804H	982000363282927	Granville Harbour	Female	2015	N
805	805H	Unknown	Campania	Male	2015	N
806	806H	900006000168959	Forcett	Female	2015	N
807	807H	R00000020151130	Channel Peninsula	Male	2015	N
808	808H	982009106536238	Narawntapu	Female	2015	N
809	809H	Unknown	Channel Peninsula	Male	2015	N
810	810H	Unknown	Lower Longley	Male	2016	N
811	811H	S000000120116	Channel Peninsula	Male	2016	N
812	812H	982000356483454	Channel Peninsula	Female	2016	N
813	813H	982000361951310	Channel Peninsula	Female	2016	N
814	814H	982000167806989	Channel Peninsula	Male	2016	N
815	815H	982000363454892	Kaoota	Male	2016	N
816	816H	982000363454219	Channel Peninsula	Female	2016	N
817	817H	S000000160116	Channel Peninsula	Male	2016	N
818	818H	982000167740522	Channel Peninsula	Male	2016	N
819	819H	982000167812844	West Pencil Pine	Female	2014	N
820	820H	982009106207596	Judbury	Female	2012	N
821	821H	Unknown	Forestier	Male	2010	N
823	823H	982009104983733	West Pencil Pine	Female	2009	N
825	825H	982000167814762	West Pencil Pine	Female	2014	N
827	827H	900006000157369	Takone	Female	2014	N
828	828H	900006000168477	Takone	Male	2014	N
829	829H	900006000170074	Takone	Female	2014	N
830	830H	900006000170196	Takone	Male	2014	N
831	831H	900006000170222	Takone	Female	2014	N
832	832H	900006000172374	Takone	Male	2014	N
833	833H	900006000173253	Takone	Male	2014	N
834	834H	900006000173894	Takone	Male	2014	N
835	835H	982000123120160	Takone	Male	2014	N
836	836H	982000123123829	Takone	Male	2014	N
837	837H	982000123160259	Takone	Male	2014	N
838	838H	982000123164882	Takone	Male	2014	N
839	839H	982000123165099	Takone	Male	2014	N
840	840H	982000123168595	Takone	Male	2014	N
841	841H	982000123211233	Takone	Male	2014	N
842	842H	982000167781343	Takone	Male	2014	N
843	843H	982000167805717	Takone	Female	2014	N
844	844H	982000167807486	Takone	Female	2014	N
845	845H	982000167808695	Takone	Male	2014	N
846	846H	982000167810831	Takone	Female	2014	N
847	847H	982000191010087	Takone	Male	2014	N
848	848H	982000191011380	Takone	Male	2014	N
849	849H	982000191015499	Takone	Male	2014	N
850	850H	982000191016586	Takone	Female	2014	N
851	851H	982000191016613	Takone	Male	2014	N
852	852H	982000191016988	Takone	Male	2014	N
853	853H	982000191017005	Takone	Female	2014	N
854	854H	982000191017009	Takone	Female	2014	N
855	855H	982000191017014	Takone	Male	2014	N
856	856H	982000191017187	Takone	Female	2014	N
857	857H	982000191017327	Takone	Male	2014	N
858	858H	982000191017343	Takone	Female	2014	N
859	859H	982009106128524	Takone	Male	2014	N
860	860H	982009106189261	Takone	Female	2014	N
861	861H	982009106218265	Takone	Male	2014	N
862	862H	982009106450534	Takone	Male	2014	N
863	863H	982009106459803	Takone	Female	2014	N
864	864H	982009106484990	Takone	Female	2014	N
865	865H	982009106489786	Takone	Female	2014	N
866	866H	982009106499120	Takone	Female	2014	N
867	867H	982009106500463	Takone	Female	2014	N
868	868H	982009106507186	Takone	Female	2014	N
869	869H	982009106533488	Takone	Male	2014	N
870	870H	982009106541003	Takone	Female	2014	N
871	871H	982009106547298	Takone	Female	2014	N
872	872H	982009106635947	Takone	Male	2014	N
873	873H	Unknown	Unknown	Female	2009	N
874	874H	Unknown	Campania	Female	2016	N
875	875H	Unknown	Channel Peninsula	Male	2016	N
878	878H	982000363392445	Kempton	Male	2016	N
879	879H	982000363462228	Bronte Park	Female	2016	N
881	881H	982000405794404	Fentonbury	Male	2016	N
882	882H	982000363278276	Granville Harbour	Female	2016	N
883	883H	982000363424000	Granville Harbour	Male	2016	N
884	884H	982000363454934	Granville Harbour	Male	2016	N
885	885H	982000363393167	Granville Harbour	Female	2016	N
886	886H	982000363393522	Granville Harbour	Male	2016	N
887	887H	982000363408887	Granville Harbour	Male	2016	N
888	888H	982000363392605	Granville Harbour	Female	2016	N
889	889H	982000363454788	Granville Harbour	Female	2016	N
890	890H	982000363454697	Granville Harbour	Male	2016	N
891	891H	982000363392691	Granville Harbour	Female	2016	N
892	892H	982000363454947	Granville Harbour	Female	2016	N
893	893H	982000363392845	Granville Harbour	Male	2016	N
894	894H	982000363454467	Granville Harbour	Female	2016	N
895	895H	982000362045123	Granville Harbour	Male	2016	N
896	896H	982000363454785	Granville Harbour	Male	2016	N
897	897H	982000363393140	Granville Harbour	Male	2016	N
898	898H	982000363393005	Granville Harbour	Male	2016	N
899	899H	982000363454457	Granville Harbour	Female	2016	N
900	900H	982000363392427	Granville Harbour	Male	2016	N
901	901H	982000363423512	Granville Harbour	Male	2016	N
902	902H	982000363454470	Granville Harbour	Male	2016	N
903	903H	982000363454693	Granville Harbour	Male	2016	N
904	904H	982000363409337	Granville Harbour	Female	2016	N
905	905H	982000361956035	Granville Harbour	Female	2016	N
906	906H	982000363278245	Granville Harbour	Female	2016	N
907	907H	982000362045763	Kempton	Female	2016	N
908	908H	982000362044825	Kempton	Female	2016	N
909	909H	982000362046523	Kempton	Male	2016	N
910	910H	982000363393494	Kempton	Female	2016	N
911	911H	982000361955511	Kempton	Female	2016	N
912	912H	982000361953594	Kempton	Female	2016	N
913	913H	982000362044665	Kempton	Male	2016	N
914	914H	982000362046457	Kempton	Female	2016	N
915	915H	982000361956151	Kempton	Male	2016	N
916	916H	982000363454545	Kempton	Male	2016	N
917	917H	982000362045541	Kempton	Female	2016	N
918	918H	982000362044918	Kempton	Male	2016	N
919	919H	982000361955804	Kempton	Male	2016	N
920	920H	982000362045854	Kempton	Male	2016	N
921	921H	982000362045236	Kempton	Female	2016	N
922	922H	982000167811158	Takone	Male	2016	N
923	923H	982000363423419	Takone	Male	2016	N
924	924H	982000363282683	Takone	Male	2016	N
925	925H	982000167807442	Takone	Female	2016	N
926	926H	982000167811108	Takone	Male	2016	N
927	927H	982000363395779	Bronte Park	Male	2016	N
928	928H	982000363393676	Bronte Park	Female	2016	N
929	929H	982000363393222	Bronte Park	Female	2016	N
930	930H	982000363392008	Woolnorth	Male	2016	N
931	931H	982000363455012	Woolnorth	Male	2016	N
932	932H	982000363454083	Woolnorth	Male	2016	N
933	933H	982000363393101	Woolnorth	Male	2016	N
934	934H	982000363392115	Woolnorth	Male	2016	N
935	935H	982000363393139	Woolnorth	Male	2016	N
936	936H	982000363392148	Woolnorth	Female	2016	N
937	937H	982000363452148	Woolnorth	Male	2016	N
938	938H	982000363393154	Woolnorth	Male	2016	N
939	939H	982000363393175	Woolnorth	Male	2016	N
940	940H	982000363410223	Woolnorth	Female	2016	N
941	941H	982000405949245	Woolnorth	Female	2016	N
942	942H	982000363393253	Woolnorth	Male	2016	N
943	943H	982000363304258	Woolnorth	Female	2016	N
944	944H	982000363392279	Woolnorth	Female	2016	N
945	945H	982000363393294	Woolnorth	Male	2016	N
946	946H	982000363454360	Woolnorth	Female	2016	N
947	947H	982000363393364	Woolnorth	Male	2016	N
948	948H	982000363392371	Woolnorth	Female	2016	N
949	949H	982000363454391	Woolnorth	Female	2016	N
950	950H	982000363393393	Woolnorth	Female	2016	N
951	951H	982000363393399	Woolnorth	Male	2016	N
952	952H	982000363303402	Woolnorth	Male	2016	N
953	953H	982000363282407	Woolnorth	Female	2016	N
954	954H	982000363395423	Woolnorth	Female	2016	N
955	955H	982000363392535	Woolnorth	Female	2016	N
956	956H	982000363393555	Woolnorth	Intersex	2016	N
957	957H	982000363392582	Woolnorth	Male	2016	N
958	958H	982000363454585	Woolnorth	Female	2016	N
959	959H	982000363392603	Woolnorth	Male	2016	N
960	960H	982000363454671	Woolnorth	Female	2016	N
961	961H	982000363303692	Woolnorth	Male	2016	N
962	962H	982000363282693	Woolnorth	Intersex	2016	N
963	963H	982000363392702	Woolnorth	Male	2016	N
964	964H	982000363461811	Woolnorth	Female	2016	N
965	965H	982000363392827	Woolnorth	Male	2016	N
966	966H	982000363393837	Woolnorth	Female	2016	N
967	967H	982000363393841	Woolnorth	Female	2016	N
968	968H	982000405948874	Woolnorth	Female	2016	N
969	969H	982000363458877	Woolnorth	Female	2016	N
970	970H	982000363391928	Woolnorth	Male	2016	N
971	971H	982000363303929	Woolnorth	Female	2016	N
972	972H	982000363394964	Woolnorth	Male	2016	N
973	973H	982000363392969	Woolnorth	Male	2016	N
974	974H	982000405948984	Woolnorth	Male	2016	N
975	975H	982000365130963	Fentonbury	Male	2016	N
976	976H	982000405795721	Fentonbury	Male	2016	N
977	977H	982000405794036	Fentonbury	Male	2016	N
978	978H	982000405794550	Fentonbury	Male	2016	N
979	979H	982000405792785	Fentonbury	Female	2016	N
980	980H	982000405789724	Fentonbury	Female	2016	N
981	981H	982000405797676	Fentonbury	Female	2016	N
982	982H	982000405794591	Fentonbury	Male	2016	N
983	983H	982000363404057	Stony Head	Male	2016	N
991	991H	982000363282345	Woolnorth	Female	2016	N
993	993H	Unknown	Captive	Female	2015	N
994	994H	Unknown	Captive	Male	2015	N
995	995H	Unknown	Captive	Female	2015	N
996	996H	Unknown	Captive	Male	2005	N
997	997H	Unknown	Captive	Female	2013	N
998	998H	Unknown	Hastings	Male	2016	N
999	999H	Unknown	Lower Longley	Female	2016	N
1000	1000H	982000363393469	Warrane	Female	2016	N
1001	1001H	982000191008016	West Pencil Pine	Male	2013	N
1002	1002H	982009104789608	West Pencil Pine	Male	2012	N
1003	1003H	982000356429834	West Pencil Pine	Female	2015	N
1004	1004H	982000356574585	West Pencil Pine	Female	2016	N
1005	1005H	982000167783273	West Pencil Pine	Female	2014	N
1006	1006H	982000167813037	West Pencil Pine	Male	2012	N
1007	1007H	982000190533626	West Pencil Pine	Male	2014	N
1008	1008H	982000167808001	West Pencil Pine	Male	2014	N
1009	1009H	982009104798071	West Pencil Pine	Male	2011	N
1010	1010H	982000167781717	West Pencil Pine	Female	2012	N
1011	1011H	982000167789148	West Pencil Pine	Male	2012	N
1012	1012H	982000191009560	West Pencil Pine	Male	2014	N
1013	1013H	982009104909961	West Pencil Pine	Female	2013	N
1014	1014H	982009106154889	West Pencil Pine	Male	2012	N
1015	1015H	982000167784197	West Pencil Pine	Male	2015	N
1016	1016H	982000190606471	West Pencil Pine	Male	2013	N
1017	1017H	982000167786788	West Pencil Pine	Female	2013	N
1018	1018H	982000167813268	West Pencil Pine	Male	2013	N
1019	1019H	982009106145258	West Pencil Pine	Female	2012	N
1020	1020H	982009106203255	West Pencil Pine	Female	2013	N
1021	1021H	982000167782584	West Pencil Pine	Female	2014	N
1022	1022H	982000167811000	West Pencil Pine	Female	2013	N
1023	1023H	982009106181561	West Pencil Pine	Male	2012	N
1024	1024H	982009104275775	West Pencil Pine	Female	2012	N
1025	1025H	982009105854600	West Pencil Pine	Male	2012	N
1026	1026H	982000190532654	West Pencil Pine	Female	2013	N
1027	1027H	982009106180793	West Pencil Pine	Male	2012	N
1028	1028H	982000190604602	West Pencil Pine	Male	2013	N
1029	1029H	982000356579235	West Pencil Pine	Female	2015	N
1030	1030H	982009104919599	West Pencil Pine	Female	2013	N
1031	1031H	982009104909578	West Pencil Pine	Female	2012	N
1032	1032H	982000362816049	West Pencil Pine	Female	2015	N
1033	1033H	982000190532991	West Pencil Pine	Male	2013	N
1034	1034H	982000190610576	West Pencil Pine	Male	2013	N
1035	1035H	982000167811270	West Pencil Pine	Male	2014	N
1036	1036H	982000190605291	West Pencil Pine	Female	2013	N
1037	1037H	982000167786887	West Pencil Pine	Female	2014	N
1038	1038H	982000190609040	West Pencil Pine	Female	2013	N
1039	1039H	982000356425037	West Pencil Pine	Female	2015	N
1041	1041H	982000167813159	West Pencil Pine	Female	2012	N
1042	1042H	982000190609271	West Pencil Pine	Male	2013	N
