# Supplementary material for: Tasman-PCR: a genetic diagnostic assay for Tasmanian devil facial tumour diseases
Source: R Soc Open Sci. 2018 Oct 3;5(10):180870. doi: 10.1098/rsos.180870 (PMC6227955; doi:10.1098/rsos.180870)
Supplement: Table S2 [file rsos180870supp2.xlsx]

## Sheet: Table S2A
Individual ID	Sample ID	Type	C	D	F	N	Summary
DFT1	DFT1	Tumour	172, 176	142, 144	245, 245	202, 202
DFT1	DFT1	Tumour	174, 176	142, 144	245, 245	202, 202
DFT2	DFT2	Tumour	172, 176	142, 142	243, 243	202, 204
156	156Ha	Normal	172, 176	142*, 144, 144	243, 243, 245*	204, 204	Contaminating DFT1 alleles detectable
378	378H	Normal	172, 174, 176*	142, 144	243, 243	202, 204	Contaminating DFT1 alleles detectable
428	428H	Normal	172, 172, 176*	142, 142	243, 245	202, 204	Contaminating DFT1 alleles detectable

## Sheet: Table S2B
Individual ID	Sample ID	Type	C	D	F	N	Summary
DFT1	DFT1	Tumour	172, 176	142, 144	245, 245	202, 202
DFT1	DFT1	Tumour	174, 176	142, 144	245, 245	202, 202
DFT2	DFT2	Tumour	172, 176	142, 142	243, 243	202, 204
53	53T3	Tumour	172, 172	142, 142	243, 243	202, 204	Tumour identical to matched host
53	53H	Host	172, 172	142, 142	243, 243	202, 204	-
55	55T3	Tumour	172, 176	142, 142	243, 243	202, 202	Tumour identical to matched host
55	55T4	Tumour	172, 176	142, 142	243, 243	202, 202	Tumour identical to matched host
55	55H	Host	172, 176	142, 142	243, 243	202, 202	-
63	63T1	Tumour	172, 172	142, 144	243, 243	202, 204	Tumour identical to matched host
63	63H1	Host	172, 172	142, 144	243, 243	202, 204	-
66	66T5	Tumour	172, 172	142, 144	243, 243	202, 202	Tumour identical to matched host
66	66H	Host	172, 172	142, 144	243, 243	202, 202	-
102	102T1	Tumour	172, 176	142, 142	243, 243	202, 202	Tumour identical to matched host
102	102H	Host	172, 176	142, 142	243, 243	202, 202	-
133	133T	Tumour	172, 172	142, 144	245, 245	204, 204	Tumour identical to matched host
133	133H	Host	172, 172	142, 144	245, 245	204, 204	-
161	161T1	Tumour	172, 176	142, 142	243, 243	202, 204	Tumour identical to matched host
161	161Ha	Host	172, 176	142, 142	243, 243	202, 204	-
185	185T1	Tumour	172, 172	142, 142	243, 243	202, 204	Tumour identical to matched host
185	185H	Host	172, 172	142, 142	243, 243	202, 204	-
186	186T1	Tumour	172, 172	142, 142	241, 243	202, 204	Matched host not available; tumour different to DFT1 and DFT2
186	-	-	-	-	-	-	-
434	434T1	Tumour	172, 176	142, 142	243, 243	202, 204	Tumour identical to matched host
434	434H	Host	172, 176	142, 142	243, 243	202, 204	-
640	640T1	Tumour	172, 176	142, 144	243, 245	204, 204	Tumour identical to matched host
640	640H	Host	172, 176	142, 144	243, 245	204, 204	-
1000	1000T1	Tumour	172, 172	142, 142	243, 243	202, 204	Tumour identical to matched host
1000	1000H	Host	172, 172	142, 142	243, 243	202, 204	-

## Sheet: Table S2C
Individual ID	Sample ID	Type	C	D	F	N	Summary
DFT1	DFT1	Tumour	172, 176	142, 144	245, 245	202, 202
DFT1	DFT1	Tumour	174, 176	142, 144	245, 245	202, 202
DFT2	DFT2	Tumour	172, 176	142, 142	243, 243	202, 204
196	196T2	Tumour	N/A	N/A	N/A	N/A	N/A
196	196H	Host	172, 172	142, 142	241, 243	202, 202	-
226	226T2	Tumour	172, 172	142, 142	241, 243	202, 202	Tumour identical to matched host
226	226H	Host	172, 172	142, 142	241, 243	202, 202	-
369	369T2	Tumour	172, 172	142, 142	243, 243	202, 202	Matched host not available; tumour different to DFT1 and DFT2
369	-	-	-	-	-	-	-
467	467T1	Tumour	172, 172	142, 142	245, 245	202, 204	Tumour identical to matched host
467	467H	Host	172, 172	142, 142	245, 245	202, 204	-
480	480T2	Tumour	172, 176	142, 144	243, 243	204, 204	Tumour identical to matched host
480	480H	Host	172, 176	142, 144	243, 243	204, 204	-
811	811T3	Tumour	172, 172	142, 142	243, 243	204, 204	Tumour identical to matched host
811	811T5	Tumour	172, 172	142, 142	245, 245	204, 204	Tumour identical to matched host
811	811H	Host	172, 172	142, 142	245, 245	204, 204	-
818	818T4	Tumour	172, 172	142, 142	243, 243	204, 204	Tumour identical to matched host
818	818H	Host	172, 172	142, 142	243, 243	204, 204	-
1005	1005T2	Tumour	172, 172	142, 142	243, 245	202, 202	Tumour identical to matched host
1005	1005H	Host	172, 172	142, 142	243, 245	202, 202	-
1025	1025T1	Tumour	172, 172	142, 142	243, 243	204, 204	Tumour identical to matched host
1025	1025H	Host	172, 172	142, 142	243, 243	204, 204	-
1035	1035T1	Tumour	172, 172	142, 142	243, 243	202, 204	Tumour identical to matched host
1035	1035H	Host	172, 172	142, 142	243, 243	202, 204	-
1040	1040T1	Tumour	172, 172	142, 142	243, 243	202, 204	Matched host not available; tumour different to DFT1 and DFT2
1040	-	-	-	-	-	-	-

## Sheet: Table S2D
Individual ID	Sample ID	Type	C	D	F	N	Summary
DFT1	DFT1	Tumour	172, 176	142, 144	245, 245	202, 202
DFT1	DFT1	Tumour	174, 176	142, 144	245, 245	202, 202
DFT2	DFT2	Tumour	172, 176	142, 142	243, 243	202, 204
97	97T	Tumour	172, 172	142, 144	243, 243	202, 202	Tumour identical to matched host
97	97H	Host	172, 172	142, 144	243, 243	202, 202	-
106	106T1	Tumour	172, 172	142, 142	243, 243	202, 204*, 206*	Tumour differs from matched host and is not identical to DFT1 or DFT2
106	106T2	Tumour	172, 172	142, 142	243, 243	202, 204*, 206*	Tumour differs from matched host and is not identical to DFT1 or DFT2
106	106T3	Tumour	172, 172	142, 142	243, 243	202, 204*, 206*	Tumour differs from matched host and is not identical to DFT1 or DFT2
106	106H1	Host	172, 176	142, 142	243, 243	202, 202	-
131	131T	Tumour	174, 176	142, 144	245, 245	204, 204	Matched host not available; tumour different to DFT1 and DFT2
131	-	-	-	-	-	-	-
138	138T	Tumour	172, 172	142, 144	243, 243	202, 204	Tumour identical to matched host
138	138H	Host	172, 172	142, 144	243, 243	202, 204	-
184	184T1	Tumour	172, 172	142, 142	243, 243	204, 204	Tumour identical to matched host
184	184H	Host	172, 172	142, 142	243, 243	204, 204	-
200	200T1.1	Tumour	172, 172	142, 142	243, 245	202, 204	Tumour identical to matched host
200	200H	Host	172, 172	142, 142	243, 245	202, 204	-
210	210T	Tumour	172, 172	142, 142	243, 245	202, 202	Tumour differs from matched host and is not identical to DFT1 or DFT2
210	210H	Host	174, 176	142, 142	243, 245	202, 202	-
337	337T	Tumour	172, 172	142, 142	243, 245	202, 204	Matched host not available; tumour different to DFT1 and DFT2
337	-	-	-	-	-	-	-
340	340T	Tumour	172, 172	142, 142	243, 245	204, 204	Tumour identical to matched host
340	340H	Host	172, 172	142, 142	243, 245	204, 204	-
352	352T1	Tumour	172, 172	142, 142	243, 245	202, 204	Tumour identical to matched host
352	352H	Host	172, 172	142, 142	243, 245	202, 204	-
359	359T1	Tumour	172, 172	142, 142	245, 245	202, 202	Tumour identical to matched host
359	359H	Host	172, 172	142, 142	245, 245	202, 202	-
362	362T1	Tumour	172, 174	140, 142	243, 243	202, 204	Tumour differs from matched host and is not identical to DFT1 or DFT2
362	362H	Host	172, 172	142, 142	243, 243	202, 204	-
373	373T1	Tumour	172, 172	142, 142	243, 245	204, 204	Tumour identical to matched host
373	373H	Host	172, 172	142, 142	243, 245	204, 204	-
376	376T1	Tumour	176, 176	142, 142	243, 245	202, 204	Matched host not available; tumour different to DFT1 and DFT2
376	-	-	-	-	-	-	-
391	391T1	Tumour	174, 174	142, 142	245, 245	202, 204	Matched host not available; tumour different to DFT1 and DFT2
391	-	-	-	-	-	-	-
418	418T1	Tumour	172, 172	142, 142	243, 245	202, 204	Tumour identical to matched host
418	418H	Host	172, 172	142, 142	243, 245	202, 204	-
435	435T	Tumour	172, 172	142, 142	245, 245	202, 202	Tumour identical to matched host
435	435H	Host	172, 172	142, 142	245, 245	202, 202	-
441	441T1	Tumour	172, 172	142, 142	245, 245	202, 204	Tumour identical to matched host
441	441H	Host	172, 172	142, 142	245, 245	202, 204	-
443	443T1	Tumour	172, 172	142, 144	243, 243	202, 204	Tumour identical to matched host
443	443H	Host	172, 172	142, 144	243, 243	202, 204	-
452	452T1	Tumour	172, 176	142, 144	243, 243	202, 204	Tumour identical to matched host
452	452H	Host	172, 176	142, 144	243, 243	202, 204	-
500	500T1	Tumour	172, 172	142, 142	243, 243	202, 204	Tumour identical to matched host
500	500H	Host	172, 172	142, 142	243, 243	202, 204	-
630	630T5	Tumour	172, 172	142, 142	243, 243	204, 204	Tumour identical to matched host
630	630H	Host	172, 172	142, 142	243, 243	204, 204	-
815	815T1	Tumour	172, 176	142, 142	243, 243	202, 204	Tumour identical to matched host
815	815H	Host	172, 176	142, 142	243, 243	202, 204	-
984	984T1	Tumour	172, 172	142, 142	243, 243	204, 204	Matched host not available; tumour different to DFT1 and DFT2
984	-	-	-	-	-	-	-
997	997T1	Tumour	172, 172	142, 144	245, 245	202, 202	Tumour differs from matched host and is not identical to DFT1 or DFT2
997	997H	Host	172, 172	142, 142	245, 245	202, 202	-
